# Supplementary material for: Experimental Design (24) to Improve the Reaction Conditions of Non-Segmented Poly(ester-urethanes) (PEUs) Derived from α,ω-Hydroxy Telechelic Poly(ε-caprolactone) (HOPCLOH)
Source: Polymers (Basel). 2025 Feb 28;17(5):668. doi: 10.3390/polym17050668 (PMC11902744; doi:10.3390/polym17050668)
Supplement: Supplementary file 1 [file polymers-17-00668-s001.zip]

Archive with 1 entries (1 files):
- polymers-3483279-supplementary.pdf
